# Supplementary material for: A Role for TGFβ Signaling in Preclinical Osteolytic Estrogen Receptor-Positive Breast Cancer Bone Metastases Progression
Source: Int J Mol Sci. 2021 Apr 24;22(9):4463. doi: 10.3390/ijms22094463 (PMC8123146; doi:10.3390/ijms22094463)
Supplement: Supplementary file 1 [file ijms-22-04463-s001.zip]

Archive with 1 entries (1 files):
- ijms-1170993-supplementary.pdf
